# Supplementary material for: Microstructure and Mechanical Properties of Dual Scaled NbC/Ti2AlC Reinforced Titanium–Aluminum Composite
Source: Materials (Basel). 2023 Jun 28;16(13):4661. doi: 10.3390/ma16134661 (PMC10342962; doi:10.3390/ma16134661)
Supplement: Supplementary file 1 [file materials-16-04661-s001.zip]

Archive with 1 entries (1 files):
- materials-2441207-supplementary.pdf
